# Supplementary material for: Comparative genomics of Aspergillus nidulans and section Nidulantes
Source: Curr Res Microb Sci. 2025 Jan 16;8:100342. doi: 10.1016/j.crmicr.2025.100342 (PMC11787670; doi:10.1016/j.crmicr.2025.100342)
Supplement: Supplementary file 7 [file mmc7.xlsx]

## Sheet: Readme
Table S1. CAZy comparison
X1: Total numbers of Glycoside Hydrolases (GH), Glycosyl Transferases (GT), Polysaccharide Lyases (PL), Carbohydrate Esterases (CE), Carbohydrate Binding Modules (CBM) and Auxiliary Activities (AA).
X2. Detailed comparison of Glycoside Hydrolases (GH).
X3. Detailed comparison of Glycosyl Transferases (GT).
X4. Detailed comparison of Polysaccharode Lyases (PL).
X5. Detailed comparison of Carbohydrate Esterases (CE)
X6. Detailed comparison of Carbohydrate Binding Modules (CBM)
X7. Detailed comparison of Auxiliary Activities (AA)
X8. Cellulose-related families
X9. Xylan-related families
X10. Pectin-related families
X11. Inulin-related family GH32
X12. Mannan-related families
X13. Xyloglucan-related families
X14. Starch-related families
X15. Comparison related to Plant Biomass Polysaccharides

## Sheet: Total
Table S1. CAZy comparison
X1: Total numbers of Glycoside Hydrolases (GH), Glycosyl Transferases (GT), Polysaccharide Lyases (PL), Carbohydrate Esterases (CE), Carbohydrate Binding Modules (CBM) and Auxiliary Activities (AA).
		GH	GT	PL	CE	CBM	AA
A. quadrilineatus	Aspacri1	305	100	24	24	89	53
A. quadrilineatus	Asptetr1	285	99	23	27	76	62
A. nidulans	Aspnid1	275	97	25	28	57	54
A. foveolatus	Aspfove1	281	96	25	25	68	61
A. spinulosporus	Aspne1	269	108	25	25	53	57
A. jaipurensis	Aspind2_1	287	105	24	28	66	62
A. similis	Aspsim1_1	294	101	24	28	74	61
A. fructiculosus	Aspfru1	289	104	26	25	84	51
A. falconensis	Aspfalc1	314	108	25	25	86	56
A. navahoensis	Aspnav1_1	288	95	20	24	94	48
A. recurvatus	Asprec1_1	275	104	24	28	60	57
A. desertorum	Aspdese1	241	93	20	23	52	44
A. multicolor	Aspmul1_1	287	109	22	30	78	66
A. unguis	Aspung1	208	94	17	20	45	42
A. stella-maris	Aspstel1_1	268	101	23	31	58	70
A. venezuelensis	Aspven1	295	105	26	30	64	70
A. filifer	Aspfili1	266	102	24	29	58	62
A. olivicola	Aspoli1_1	274	103	23	29	72	65
A. undulatus	Aspund1_1	273	103	22	27	53	50
A. amoeneus	Aspamb1	259	95	19	26	67	63
A. versicolor	Aspve1	322	109	23	35	59	68
A. sydowii	Aspsy1	302	120	22	35	46	72
A. aurantiobrunneus	Aspaura1	240	97	20	24	32	53
A. varians	Aspvar1	192	101	13	22	35	34
A. spectabilis	Aspspe1	377	102	26	33	197	67
A. crustosus	Aspcru1	280	95	25	33	90	51
A. karnatakaensis	Aspkar1	320	100	27	40	112	68
A. ochraceoroseus	Aspoch1	186	87	10	17	37	35
A. niger ATCC 1015	Aspni7	254	121	10	20	44	62
A. aculeatinus	Aspacu1	250	120	10	26	57	59
A. terreus	Aspte1	280	104	15	28	61	57
A. clavatus	Aspcl1	203	98	7	21	46	41
A. fumigatus Af293	Aspfu1	269	106	14	28	57	35
A. stercorarius	Aspstec1_1	242	90	20	27	55	50
P. chrysogenum	Pench1	233	110	10	20	47	49

## Sheet: GH
Table S1. CAZy comparison
X2. Detailed comparison of Glycoside Hydrolases (GH).
		GH1	GH2	GH3	GH4	GH5_4	GH5_5	GH5_7	GH5_9	GH5_11	GH5_12	GH5_15	GH5_16	GH5_22	GH5_23	GH5_27	GH5_31	GH5_49	GH6	GH7	GH10	GH11	GH12	GH13_1	GH13_5	GH13_8	GH13_22	GH13_25	GH13_40	GH15	GH16	GH17	GH18	GH19	GH20	GH23	GH24	GH25	GH26	GH27	GH28	GH29	GH30_3	GH30_7	GH31	GH32	GH33	GH35	GH36
A. quadrilineatus	Aspacri1	5	11	19	0	1	3	5	2	0	1	1	1	0	3	0	0	0	2	3	4	2	1	6	1	1	2	1	2	2	14	5	30	0	2	0	1	3	2	5	14	0	0	0	9	7	1	6	4
A. quadrilineatus	Asptetr1	4	10	18	0	1	4	6	2	1	1	1	1	0	3	0	0	0	2	3	5	2	1	6	1	1	2	1	2	2	14	5	22	0	2	0	1	3	2	4	12	0	0	0	9	5	1	5	4
A. nidulans	Aspnid1	4	10	21	0	1	2	6	2	0	1	1	1	0	2	0	0	0	2	3	3	2	1	6	1	1	2	1	2	2	14	5	20	0	2	0	1	3	3	4	11	0	0	0	10	2	1	4	4
A. foveolatus	Aspfove1	3	10	21	0	1	3	5	2	0	1	1	1	0	3	0	0	0	2	3	3	2	1	6	1	1	2	1	2	2	13	4	23	0	1	0	1	3	2	4	12	0	0	0	9	5	1	3	4
A. spinulosporus	Aspne1	3	10	21	0	1	3	5	2	0	1	1	1	1	2	0	0	0	2	3	2	2	1	6	1	1	2	1	2	2	14	5	18	0	2	0	1	3	2	4	12	0	0	0	10	2	1	4	4
A. jaipurensis	Aspind2_1	4	10	20	0	1	3	5	2	0	1	1	1	1	3	0	0	0	2	3	3	2	1	6	1	1	2	1	2	2	14	5	24	0	3	0	1	3	1	4	11	0	0	0	10	4	1	5	4
A. similis	Aspsim1_1	4	10	22	0	1	3	6	2	1	1	1	1	2	3	0	0	0	2	3	4	2	1	6	1	1	3	1	2	2	15	5	34	0	2	0	0	3	0	4	11	0	0	0	9	2	1	6	5
A. fructiculosus	Aspfru1	4	8	22	0	1	3	5	1	0	1	1	1	1	3	0	0	0	1	3	5	2	1	7	2	1	3	1	1	3	13	3	29	0	1	0	0	2	1	2	11	0	0	0	9	7	1	7	4
A. falconensis	Aspfalc1	4	11	25	0	1	3	5	2	0	1	1	1	2	3	0	0	0	2	3	5	2	1	7	2	1	3	1	1	3	14	5	29	0	2	0	0	2	2	3	12	0	0	0	9	7	1	7	4
A. navahoensis	Aspnav1_1	3	12	18	0	1	2	5	2	0	1	1	2	1	4	0	0	0	2	3	3	2	1	5	1	1	2	1	1	1	14	5	37	0	2	0	0	2	1	2	11	0	0	0	9	4	0	4	4
A. recurvatus	Asprec1_1	3	10	18	0	1	2	5	2	1	1	1	1	2	2	0	0	0	2	3	4	2	1	7	2	1	3	1	1	3	15	5	21	0	3	0	0	2	2	2	11	0	0	1	9	5	1	4	4
A. desertorum	Aspdese1	5	9	16	0	1	2	4	2	0	1	1	1	1	2	0	0	0	2	3	2	2	1	4	1	1	2	1	1	2	14	5	25	0	2	0	0	2	0	3	11	0	0	0	8	2	0	2	4
A. multicolor	Aspmul1_1	4	10	25	0	1	2	4	2	0	1	1	1	1	3	0	1	0	2	3	2	2	1	4	2	1	3	1	1	1	16	5	28	1	2	0	0	2	0	4	14	0	0	0	9	2	1	6	4
A. unguis	Aspung1	4	8	22	0	1	2	2	2	0	1	1	1	0	1	0	0	0	1	2	1	1	1	3	1	1	1	1	2	1	12	5	17	0	2	0	0	0	0	1	7	0	0	0	9	1	1	2	4
A. stella-maris	Aspstel1_1	4	10	21	0	1	1	4	2	0	1	1	1	1	4	0	1	0	1	3	1	2	1	4	1	1	3	1	2	1	18	5	21	0	2	1	0	2	0	2	9	0	0	0	11	1	1	6	4
A. venezuelensis	Aspven1	5	12	31	0	1	2	4	2	0	2	1	1	2	4	0	0	0	1	3	2	2	1	4	1	1	3	1	2	1	15	5	25	0	2	1	0	2	0	3	9	0	0	0	11	1	1	5	4
A. filifer	Aspfili1	4	10	22	0	1	1	4	2	0	1	1	1	1	3	0	1	0	1	3	2	2	1	5	1	1	3	1	1	2	16	5	19	0	2	1	0	2	0	3	9	0	0	0	9	3	1	5	4
A. olivicola	Aspoli1_1	3	11	17	0	1	1	4	2	1	1	1	1	1	4	0	1	0	2	3	1	2	1	4	1	1	3	1	3	1	17	5	30	0	2	0	0	2	0	2	10	0	0	0	10	2	1	6	4
A. undulatus	Aspund1_1	4	11	20	0	1	1	5	2	0	1	0	1	2	3	0	1	0	1	3	3	2	1	6	1	1	3	1	3	2	14	5	17	0	2	1	0	2	1	2	10	0	0	1	10	3	1	6	4
A. amoeneus	Aspamb1	2	8	17	0	1	3	4	2	0	1	0	0	1	2	1	0	0	2	4	5	2	2	2	1	1	1	1	2	2	11	5	17	0	2	0	3	2	1	4	13	0	0	0	10	2	2	4	4
A. versicolor	Aspve1	5	13	28	0	1	1	4	2	0	1	2	1	0	2	0	0	0	1	3	4	3	3	6	2	1	3	1	5	2	14	5	19	0	3	1	2	2	1	6	13	0	0	1	11	6	3	6	5
A. sydowii	Aspsy1	3	13	29	1	1	1	4	2	0	1	1	1	0	1	0	0	0	1	3	2	3	2	6	2	1	4	1	7	3	13	5	18	0	3	0	2	2	1	6	11	0	0	1	12	3	3	4	5
A. aurantiobrunneus	Aspaura1	3	12	20	0	1	2	2	2	0	1	2	1	0	2	0	0	0	1	3	3	1	4	5	1	1	1	1	1	2	13	5	11	0	2	0	1	1	1	1	8	0	0	0	11	4	1	4	4
A. varians	Aspvar1	2	9	14	0	1	1	3	2	0	1	1	0	1	0	0	0	0	1	2	1	1	1	3	2	1	3	1	2	1	12	5	17	0	2	0	0	1	0	0	7	0	0	0	6	4	0	4	3
A. spectabilis	Aspspe1	4	17	29	0	1	2	5	2	0	1	1	2	3	4	0	1	0	3	3	2	1	1	6	2	1	3	1	4	3	16	5	41	0	2	0	1	2	0	5	14	0	0	0	12	3	3	7	4
A. crustosus	Aspcru1	6	10	20	0	1	3	4	2	0	1	1	1	2	3	0	1	0	2	3	1	1	2	6	2	1	3	1	4	3	14	5	21	0	2	1	1	2	0	3	11	0	0	0	11	4	3	4	4
A. karnatakaensis	Aspkar1	5	14	30	0	1	2	4	2	0	1	1	1	3	2	0	1	0	2	3	2	1	1	5	2	1	3	1	5	1	15	5	20	0	3	0	1	3	0	3	12	0	0	0	10	7	2	6	4
A. ochraceoroseus	Aspoch1	4	6	10	0	0	2	1	2	0	1	0	1	0	0	0	0	0	1	4	2	3	1	6	1	1	2	1	2	2	12	5	12	0	1	0	0	2	0	0	8	0	1	0	6	1	0	2	2
A. niger ATCC 1015	Aspni7	3	6	19	0	0	3	1	2	0	1	0	1	0	2	0	0	0	2	2	2	3	4	5	2	1	5	1	2	2	13	5	16	0	3	0	0	0	1	5	21	1	1	0	7	4	1	5	2
A. aculeatinus	Aspacu1	3	5	18	0	0	3	1	2	0	1	0	1	1	3	0	0	0	1	2	2	2	4	7	1	1	5	1	2	3	16	5	16	0	3	0	0	0	1	4	20	1	1	0	8	2	0	5	2
A. terreus	Aspte1	3	10	21	0	1	3	3	2	0	1	1	1	2	1	1	1	1	2	4	4	2	6	5	2	1	3	1	2	2	9	5	21	0	2	0	2	2	0	5	8	2	0	1	11	6	2	4	4
A. clavatus	Aspcl1	4	3	12	0	0	3	2	2	0	1	0	0	1	0	0	0	0	2	4	2	3	3	6	1	1	3	1	5	6	13	5	14	0	2	0	0	3	0	3	3	0	1	1	5	1	0	3	3
A. fumigatus Af293	Aspfu1	5	6	19	0	1	4	2	2	0	1	1	1	1	0	1	0	0	1	4	4	4	4	5	1	1	3	1	5	5	14	5	18	0	2	1	0	3	0	5	14	0	1	0	7	4	1	5	3
A. stercorarius	Aspstec1_1	3	10	19	0	1	2	4	2	0	1	1	1	1	3	0	0	0	2	3	2	2	1	4	1	1	2	1	1	2	14	5	17	0	2	0	0	2	0	2	11	0	0	0	9	2	0	3	4
P. chrysogenum	Pench1	3	7	16	0	1	3	3	2	0	2	0	0	1	1	1	0	0	1	2	3	1	4	5	2	1	4	1	4	4	17	6	12	0	2	0	0	1	1	2	5	0	1	0	12	6	2	4	2
[truncated: 49 more columns]

## Sheet: GT
Table S1. CAZy comparison
X3. Detailed comparison of Glycosyl Transferases (GT).
		GT1	GT2	GT3	GT4	GT5	GT8	GT15	GT17	GT20	GT21	GT22	GT24	GT25	GT31	GT32	GT33	GT34	GT35	GT39	GT41	GT48	GT50	GT57	GT58	GT59	GT61	GT62	GT66	GT69	GT71	GT76	GT81	GT90	GT91
A. quadrilineatus	Aspacri1	11	13	1	7	2	5	3	0	5	1	4	1	4	8	7	1	3	1	3	1	1	1	2	1	1	1	3	1	3	2	1		2	0
A. quadrilineatus	Asptetr1	10	14	1	7	2	5	3	0	4	1	4	1	4	8	9	1	3	1	3	1	1	1	2	1	1	0	3	1	2	2	1		2	0
A. nidulans	Aspnid1	10	14	1	7	2	5	3	0	4	1	4	1	4	8	7	1	3	1	3	1	1	1	2	1	1	0	3	1	3	2	0		2	0
A. foveolatus	Aspfove1	11	13	1	7	2	5	3	0	4	1	4	1	4	7	7	0	3	1	3	1	1	1	2	1	1	0	3	1	3	2	1		2	0
A. spinulosporus	Aspne1	13	14	1	7	2	5	3	0	4	1	4	1	4	8	8	1	5	1	3	1	1	1	2	1	1	2	3	1	4	3	1		2	0
A. jaipurensis	Aspind2_1	12	15	1	7	2	5	3	0	4	1	4	1	5	8	9	1	3	1	3	1	1	1	2	1	1	0	3	1	3	3	1		2	0
A. similis	Aspsim1_1	11	15	1	7	3	5	3	0	4	1	4	1	4	8	7	1	3	1	3	1	1	1	2	1	1	0	3	1	3	2	1		2	0
A. fructiculosus	Aspfru1	12	16	1	6	3	5	3	0	4	1	3	1	3	9	7	0	4	1	2	1	1	1	2	1	1	0	3	1	5	3	1		3	0
A. falconensis	Aspfalc1	13	16	1	6	3	4	3	0	4	1	4	1	3	9	7	1	4	1	3	1	2	1	2	1	1	0	3	1	5	3	1		3	0
A. navahoensis	Aspnav1_1	8	14	1	7	2	3	3	0	5	1	4	1	3	9	7	1	3	1	3	1	1	1	2	1	1	0	3	1	3	2	1		2	0
A. recurvatus	Asprec1_1	13	16	1	6	3	4	3	0	6	1	4	1	4	8	6	1	3	1	3	1	1	1	2	1	1	0	3	1	3	3	1		2	0
A. desertorum	Aspdese1	8	14	1	6	2	4	3	0	4	1	4	1	3	8	9	1	1	1	3	1	1	1	2	1	1	0	3	1	2	3	1		2	0
A. multicolor	Aspmul1_1	14	19	1	6	3	6	3	0	4	1	4	1	2	8	8	1	3	1	3	1	1	1	2	1	1	0	3	1	4	3	1		2	0
A. unguis	Aspung1	9	14	1	6	1	5	3	0	4	1	4	1	4	8	6	1	3	1	3	1	1	1	2	1	1	0	3	1	2	3	1		2	0
A. stella-maris	Aspstel1_1	10	15	1	6	3	4	3	0	4	1	4	1	4	8	8	1	3	1	3	1	1	1	2	1	1	0	3	1	2	5	1	0	2	0
A. venezuelensis	Aspven1	11	16	1	6	3	6	3	0	4	1	4	1	5	8	7	1	3	1	3	1	1	1	2	1	1	1	3	1	2	4	1	0	2	0
A. filifer	Aspfili1	10	15	1	6	3	6	3	0	4	1	4	1	5	8	6	1	3	1	3	1	2	1	2	1	1	0	3	1	2	4	1	0	2	0
A. olivicola	Aspoli1_1	9	15	1	6	3	6	3	0	4	1	4	1	5	8	7	1	4	1	3	1	1	1	2	1	1	0	3	1	3	4	1	0	2	0
A. undulatus	Aspund1_1	10	13	1	6	3	5	3	0	5	1	4	1	4	8	7	1	4	1	3	1	1	1	2	1	1	0	3	1	4	4	1	0	3	0
A. amoeneus	Aspamb1	7	15	1	6	1	3	3	0	6	1	4	1	1	9	5	1	3	1	3	1	1	1	2	1	1	1	3	1	3	4	1	1	2	1
A. versicolor	Aspve1	12	16	1	8	3	5	3	0	4	1	4	1	4	8	8	1	5	1	3	1	1	1	2	1	1	0	3	1	3	3	1	0	3	0
A. sydowii	Aspsy1	12	16	1	8	4	6	3	0	10	1	4	1	3	8	10	1	6	1	3	1	1	1	2	1	1	0	3	1	3	4	1	0	3	0
A. aurantiobrunneus	Aspaura1	7	13	1	6	1	4	3	0	6	1	4	1	3	8	9	1	3	1	3	1	1	1	2	1	1	0	3	1	3	4	1	0	3	0
A. varians	Aspvar1	10	12	1	8	3	5	3	0	5	1	4	1	3	8	7	1	3	1	3	1	1	1	2	1	1	0	3	1	3	5	1	0	2	0
A. spectabilis	Aspspe1	10	15	1	6	3	4	3	0	5	1	4	1	4	8	6	1	4	1	3	1	1	1	2	1	1	0	3	1	4	4	1	0	2	0
A. crustosus	Aspcru1	7	13	1	6	3	5	3	0	4	1	4	1	4	8	6	1	3	1	3	1	1	1	2	1	1	1	3	1	3	3	1	0	2	0
A. karnatakaensis	Aspkar1	10	14	1	6	3	7	3	0	4	1	4	1	3	8	6	1	3	1	3	1	1	1	2	1	1	0	3	1	3	3	1	0	3	0
A. ochraceoroseus	Aspoch1	7	12	1	7	2	3	3	0	3	1	4	1	1	7	7	1	4	1	3	1	1	1	2	1	1	0	3	1	2	2	1	0	3	0
A. niger ATCC 1015	Aspni7	13	18	1	8	5	4	3	0	6	1	4	1	4	6	12	1	4	1	3	1	1	1	2	1	1	0	3	1	6	4	2	0	3	0
A. aculeatinus	Aspacu1	11	17	1	7	5	8	3	1	6	1	4	1	4	7	11	1	2	1	3	1	1	1	2	1	1	0	3	1	4	7	2	0	2	0
A. terreus	Aspte1	8	13	1	7	3	2	3	0	6	1	4	1	3	9	11	1	3	1	3	1	1	1	2	1	1	0	3	1	4	4	1	0	3	1
A. clavatus	Aspcl1	5	16	1	6	3	4	3	0	7	1	4	1	1	8	7	1	4	1	3	1	1	1	2	1	1	0	3	1	3	4	1	0	3	0
A. fumigatus Af293	Aspfu1	8	15	1	9	3	4	3	0	7	1	4	1	2	8	6	1	3	1	3	1	1	1	2	1	1	1	3	1	3	3	2	0	5	1
A. stercorarius	Aspstec1_1	9	13	1	6	2	4	3	0	4	1	4	1	3	8	5	1	2	1	3	1	1	1	2	1	1	0	3	1	2	3	1	0	2	0
P. chrysogenum	Pench1	10	15	1	6	4	6	3	0	8	1	4	1	3	6	10	1	4	1	3	1	1	1	2	1	1	0	3	1	2	3	1	0	6	0

## Sheet: PL
Table S1. CAZy comparison
X4. Detailed comparison of Polysaccharode Lyases (PL).
		PL1	PL1_2	PL1_4	PL1_7	PL3_2	PL4	PL7_4	PL9_3	PL11_2	PL20	PL26	PL27
A. quadrilineatus	Aspacri1	0	2	6	2	5	4	0	1	1	1	1	1
A. quadrilineatus	Asptetr1	0	2	6	2	4	4	0	1	1	1	1	1
A. nidulans	Aspnid1	0	3	5	2	5	4	0	1	1	2	1	1
A. foveolatus	Aspfove1	1	2	6	2	6	3	0	1	1	1	1	1
A. spinulosporus	Aspne1	0	2	6	2	5	5	0	1	1	1	1	1
A. jaipurensis	Aspind2_1	0	2	6	2	5	4	0	1	1	1	1	1
A. similis	Aspsim1_1	0	2	7	2	5	4	0	1	1	0	1	1
A. fructiculosus	Aspfru1	0	2	5	2	7	4	0	1	2	1	1	1
A. falconensis	Aspfalc1	0	2	4	2	7	4	0	1	2	1	1	1
A. navahoensis	Aspnav1_1	0	1	4	2	6	4	0	1	1	0	1	0
A. recurvatus	Asprec1_1	0	1	6	2	6	4	0	1	2	0	1	1
A. desertorum	Aspdese1	0	1	6	2	4	4	0	1	0	0	1	1
A. multicolor	Aspmul1_1	0	2	6	2	3	4	0	1	1	1	1	1
A. unguis	Aspung1	0	2	4	2	3	4	0	1	0	0	1	0
A. stella-maris	Aspstel1_1	0	2	6	4	4	4	0	1	1	0	1	0
A. venezuelensis	Aspven1	0	2	6	4	6	4	0	1	1	0	1	1
A. filifer	Aspfili1	0	2	6	3	5	4	0	1	1	0	1	1
A. olivicola	Aspoli1_1	0	2	6	3	5	4	0	1	1	0	1	0
A. undulatus	Aspund1_1	0	2	6	3	4	4	0	0	1	0	1	1
A. amoeneus	Aspamb1	0	2	5	2	3	3	0	1	0	0	2	1
A. versicolor	Aspve1	0	2	7	2	4	4	0	1	1	0	1	1
A. sydowii	Aspsy1	0	2	6	2	4	4	0	1	1	0	1	1
A. aurantiobrunneus	Aspaura1	0	2	4	2	4	4	0	1	1	0	1	1
A. varians	Aspvar1	0	0	5	1	3	2	0	1	0	0	1	0
A. spectabilis	Aspspe1	10	2	5	2	5	7	0	1	1	0	1	1
A. crustosus	Aspcru1	11	2	5	2	6	3	0	1	1	1	1	1
A. karnatakaensis	Aspkar1	11	2	4	3	6	3	1	1	2	1	1	1
A. ochraceoroseus	Aspoch1	1	0	3	1	2	2	0	1	0	0	0	0
A. niger ATCC 1015	Aspni7	0	0	6	1	0	2	0	0	0	0	0	1
A. aculeatinus	Aspacu1	0	0	5	1	0	3	1	0	0	0	0	0
A. terreus	Aspte1	0	1	4	2	3	3	0	1	0	0	1	0
A. clavatus	Aspcl1	0	0	2	0	1	2	0	0	0	2	0	0
A. fumigatus Af293	Aspfu1	0	1	4	1	3	3	0	1	0	1	0	0
A. stercorarius	Aspstec1_1	0	1	7	2	4	4	0	1	0	0	1	0
P. chrysogenum	Pench1	0	1	3	1	1	3	0	0	0	0	1	0

## Sheet: CE
Table S1. CAZy comparison
X5. Detailed comparison of Carbohydrate Esterases (CE)
		CE1	CE2	CE3	CE4	CE5	CE8	CE9	CE12	CE15	CE16
A. quadrilineatus	Aspacri1	3	0	2	6	4	2	1	2	0	4
A. quadrilineatus	Asptetr1	2	0	5	6	4	3	1	2	0	4
A. nidulans	Aspnid1	3	0	5	6	4	3	1	2	0	4
A. foveolatus	Aspfove1	3	0	1	6	4	4	1	2	0	4
A. spinulosporus	Aspne1	1	0	4	6	4	3	1	2	0	4
A. jaipurensis	Aspind2_1	3	0	5	6	4	3	1	2	0	4
A. similis	Aspsim1_1	2	0	3	6	6	4	1	2	0	4
A. fructiculosus	Aspfru1	1	0	4	6	4	2	1	2	0	5
A. falconensis	Aspfalc1	2	0	4	6	4	2	1	2	0	4
A. navahoensis	Aspnav1_1	3	0	4	5	4	2	1	2	0	3
A. recurvatus	Asprec1_1	2	0	4	6	5	3	1	2	0	5
A. desertorum	Aspdese1	1	0	2	5	4	4	1	2	0	4
A. multicolor	Aspmul1_1	2	0	6	7	4	2	1	2	0	6
A. unguis	Aspung1	1	0	2	5	4	1	1	2	0	4
A. stella-maris	Aspstel1_1	2	1	3	7	7	1	1	3	0	6
A. venezuelensis	Aspven1	2	0	4	7	6	2	1	3	0	5
A. filifer	Aspfili1	3	0	4	6	5	1	1	3	0	6
A. olivicola	Aspoli1_1	3	0	4	6	6	1	1	3	0	5
A. undulatus	Aspund1_1	3	0	2	5	5	1	1	4	1	5
A. amoeneus	Aspamb1	4	0	2	5	6	2	1	2	1	3
A. versicolor	Aspve1	5	0	5	6	6	3	1	3	1	5
A. sydowii	Aspsy1	6	0	4	6	6	3	1	3	1	5
A. aurantiobrunneus	Aspaura1	3	0	1	5	5	1	1	3	0	5
A. varians	Aspvar1	2	0	2	7	4	1	1	2	0	3
A. spectabilis	Aspspe1	3	0	14	7	8	5	1	4	1	7
A. crustosus	Aspcru1	2	0	5	6	7	4	1	3	0	5
A. karnatakaensis	Aspkar1	2	1	11	6	6	3	1	3	0	7
A. ochraceoroseus	Aspoch1	0	0	2	3	5	4	1	0	0	2
A. niger ATCC 1015	Aspni7	2	0	0	3	5	3	1	2	0	4
A. aculeatinus	Aspacu1	3	0	0	4	5	4	1	3	0	6
A. terreus	Aspte1	4	0	3	3	8	1	1	2	1	5
A. clavatus	Aspcl1	5	0	0	3	3	4	1	1	1	3
A. fumigatus Af293	Aspfu1	4	0	1	4	5	4	2	3	1	4
A. stercorarius	Aspstec1_1	2	0	3	6	4	4	1	2	0	5
P. chrysogenum	Pench1	2	0	3	3	4	2	1	2	1	2

## Sheet: CBM
Table S1. CAZy comparison
X6. Detailed comparison of Carbohydrate Binding Modules (CBM)
		CBM1	CBM6	CBM13	CBM14	CBM18	CBM19	CBM20	CBM21	CBM24	CBM32	CBM35	CBM38	CBM42	CBM43	CBM48	CBM50	CBM52	CBM63	CBM66	CBM67
A. quadrilineatus	Aspacri1	8	1	0	2	25	0	4	1	2	0	4	2	1	3	3	32	0	1	0	0
A. quadrilineatus	Asptetr1	8	1	0	1	18	0	4	1	1	0	3	1	1	3	3	27	1	1	0	2
A. nidulans	Aspnid1	7	1	0	1	13	0	4	1	1	1	3	0	1	3	3	15	0	1	0	2
A. foveolatus	Aspfove1	8	1	0	1	17	0	4	1	2	0	4	1	1	3	3	20	1	0	0	1
A. spinulosporus	Aspne1	8	1	0	1	11	0	4	1	2	0	3	0	1	3	3	12	1	1	0	1
A. jaipurensis	Aspind2_1	8	0	0	1	15	0	4	1	2	0	4	0	1	3	3	20	1	1	0	2
A. similis	Aspsim1_1	9	0	0	1	17	0	4	1	1	0	3	0	1	3	2	28	1	1	0	2
A. fructiculosus	Aspfru1	7	0	0	2	22	0	6	1	3	0	3	2	1	3	4	29	0	0	0	1
A. falconensis	Aspfalc1	7	0	0	2	21	0	6	1	4	0	4	2	1	3	4	28	0	1	0	2
A. navahoensis	Aspnav1_1	8	0	0	1	23	0	3	1	5	0	3	1	1	3	3	39	0	1	0	2
A. recurvatus	Asprec1_1	8	1	0	1	13	0	3	1	2	0	4	1	1	3	2	16	0	1	0	3
A. desertorum	Aspdese1	8	0	1	0	13	0	3	1	1	0	4	0	1	3	3	13	0	1	0	0
A. multicolor	Aspmul1_1	8	0	2	1	21	0	2	1	3	0	5	0	1	3	3	23	0	1	0	4
A. unguis	Aspung1	2	0	1	0	12	0	1	1	0	1	3	0	1	3	3	14	0	1	0	2
A. stella-maris	Aspstel1_1	6	1	0	0	14	0	1	1	2	2	4	0	1	3	3	18	0	1	0	1
A. venezuelensis	Aspven1	6	1	0	0	13	0	2	1	3	2	5	0	1	3	3	21	0	1	0	2
A. filifer	Aspfili1	6	1	0	0	16	0	4	1	2	2	4	0	1	3	3	13	0	1	0	1
A. olivicola	Aspoli1_1	6	1	0	0	22	0	1	1	1	1	3	0	1	3	3	27	0	1	0	1
A. undulatus	Aspund1_1	6	0	0	0	12	0	4	1	3	0	4	1	1	3	3	13	0	1	0	1
A. amoeneus	Aspamb1	13	0	1	1	16	0	1	1	2	1	2	0	1	4	3	20	0	1	0	0
A. versicolor	Aspve1	0	1	1	2	16	0	3	1	1	3	4	0	1	3	3	17	0	1	0	2
A. sydowii	Aspsy1	2	1	1	2	11	0	3	1	1	2	4	0	1	3	3	9	0	1	0	1
A. aurantiobrunneus	Aspaura1	3	0	0	0	7	0	3	1	1	2	3	1	0	2	2	6	0	1	0	0
A. varians	Aspvar1	2	0	0	0	8	0	1	1	1	0	2	0	0	3	3	12	0	1	0	1
A. spectabilis	Aspspe1	9	0	0	3	38	0	3	2	5	2	3	1	1	3	3	122	0	1	0	1
A. crustosus	Aspcru1	7	0	0	1	19	0	3	1	5	1	2	3	0	2	3	42	0	1	0	0
A. karnatakaensis	Aspkar1	9	0	1	1	20	0	3	1	8	0	2	3	0	4	3	55	0	1	0	1
A. ochraceoroseus	Aspoch1	9	0	0	1	8	0	2	1	1	1	0	0	1	3	3	6	0	1	0	0
A. niger ATCC 1015	Aspni7	8	0	1	1	9	0	2	1	2	0	2	0	1	5	3	8	0	1	0	0
A. aculeatinus	Aspacu1	8	0	2	0	12	0	3	1	7	1	2	0	1	2	3	13	0	1	0	1
A. terreus	Aspte1	15	1	1	0	10	0	4	1	2	1	3	0	1	3	3	14	0	1	1	0
A. clavatus	Aspcl1	15	0	1	1	6	1	6	1	0	1	1	0	1	3	3	5	0	1	0	0
A. fumigatus Af293	Aspfu1	17	0	1	1	7	1	4	1	4	1	3	1	1	4	2	8	0	1	0	0
A. stercorarius	Aspstec1_1	8	0	1	0	9	0	3	1	2	0	4	0	1	3	3	16	0	1	0	3
P. chrysogenum	Pench1	6	0	1	1	11	0	2	1	1	3	1	0	1	3	2	13	0	1	0	0

## Sheet: AA
Table S1. CAZy comparison
X7. Detailed comparison of Auxiliary Activities (AA)
		AA1	AA1_2	AA1_3	AA2	AA2_cyt	AA3	AA3_1	AA3_2	AA3_3	AA3_4	AA4	AA5_2	AA6	AA7	AA8	AA9	AA11	AA13
A. quadrilineatus	Aspacri1	3	0	3	0	0	1	1	22	1	1	1	0	1	2	2	11	2	2
A. quadrilineatus	Asptetr1	5	1	3	0	0	1	1	25	1	1	3	0	1	4	2	10	2	2
A. nidulans	Aspnid1	5	0	3	0	0	1	1	22	1	1	2	0	1	1	2	10	2	2
A. foveolatus	Aspfove1	6	1	3	0	0	1	1	24	1	1	0	0	1	5	2	12	1	2
A. spinulosporus	Aspne1	4	2	3	0	0	1	1	24	1	0	0	0	1	2	2	12	2	2
A. jaipurensis	Aspind2_1	5	1	4	0	0	1	1	27	1	1	2	0	1	1	2	11	2	2
A. similis	Aspsim1_1	5	1	3	0	0	0	1	25	1	1	1	0	1	1	1	16	2	2
A. fructiculosus	Aspfru1	3	1	3	0	0	1	2	21	1	0	1	0	2	1	2	10	1	2
A. falconensis	Aspfalc1	3	2	3	0	0	2	2	24	1	0	0	0	2	1	2	10	2	2
A. navahoensis	Aspnav1_1	3	0	1	0	0	1	1	17	1	0	0	0	3	4	2	11	2	2
A. recurvatus	Asprec1_1	4	1	4	0	0	2	2	20	1	0	1	0	1	5	2	11	2	1
A. desertorum	Aspdese1	3	1	1	0	0	1	1	18	1	0	0	0	1	1	2	11	2	1
A. multicolor	Aspmul1_1	5	2	3	0	0	3	2	26	1	1	2	0	1	5	2	10	2	1
A. unguis	Aspung1	5	0	2	0	0	1	2	15	1	0	3	0	1	0	2	8	2	0
A. stella-maris	Aspstel1_1	5	1	4	0	0	2	2	27	2	0	3	1	2	7	2	10	2	0
A. venezuelensis	Aspven1	6	1	4	0	0	3	2	25	1	0	3	1	2	5	2	11	3	1
A. filifer	Aspfili1	5	1	4	0	0	2	2	21	1	0	3	1	2	4	2	11	2	1
A. olivicola	Aspoli1_1	4	0	3	1	0	1	1	29	1	0	3	0	2	6	2	10	2	0
A. undulatus	Aspund1_1	4	0	3	0	0	1	1	20	1	0	2	0	1	2	2	10	2	1
A. amoeneus	Aspamb1	4	3	6	0	0	2	3	15	2	0	5	0	1	4	3	9	3	1
A. versicolor	Aspve1	5	2	3	0	0	2	2	26	2	0	4	2	1	3	3	10	2	1
A. sydowii	Aspsy1	7	2	5	0	0	3	2	25	1	0	7	1	1	2	3	10	2	1
A. aurantiobrunneus	Aspaura1	3	0	4	0	0	1	1	21	1	0	3	1	1	0	2	12	2	1
A. varians	Aspvar1	4	1	1	0	0	2	0	11	1	0	0	0	1	2	1	8	2	0
A. spectabilis	Aspspe1	7	0	2	0	0	32	2	26	1	0	1	1	3	0	1	15	2	2
A. crustosus	Aspcru1	4	0	0	0	0	25	1	22	1	0	1	0	1	0	2	12	2	1
A. karnatakaensis	Aspkar1	11	1	2	0	0	34	2	30	1	1	1	0	1	1	3	10	2	1
A. ochraceoroseus	Aspoch1	5	3	1	0	0	1	2	9	1	0	0	0	1	1	3	6	2	0
A. niger ATCC 1015	Aspni7	4	3	7	0	0	2	2	26	2	0	1	0	1	3	2	7	2	0
A. aculeatinus	Aspacu1	3	4	6	0	2	0	3	20	1	0	1	1	2	2	4	6	3	1
A. terreus	Aspte1	5	2	2	0	0	2	4	17	1	0	0	1	1	3	2	12	3	2
A. clavatus	Aspcl1	2	3	0	0	0	0	2	15	0	0	0	1	1	2	3	7	3	2
A. fumigatus Af293	Aspfu1	2	2	1	0	2	1	2	9	0	0	1	1	1	1	2	7	3	0
A. stercorarius	Aspstec1_1	4	1	2	0	0	1	1	20	1	0	1	0	1	2	2	11	2	1
P. chrysogenum	Pench1	6	2	1	0	0	3	1	19	1	0	1	3	1	2	0	4	3	2

## Sheet: cellulose
Table S1. CAZy comparison
X8. Cellulose-related families
		GH1	GH3	GH3	GH5_4	GH5_5	GH5_22	GH6	GH7	GH12	GH45	GH131	AA9	Total	Total
		BGL	BGL	BGL/BXL	EGL	EGL	EGL	CBH	CBH	EGL/CBH	EGL	EGL	LPMO	CAZymes	without BGL
A. quadrilineatus	Aspacri1	5	13	1	1	3	0	2	3	0	1	1	11	41	22
A. quadrilineatus	Asptetr1	4	12	1	1	4	0	2	3	0	1	1	10	39	22
A. nidulans	Aspnid1	4	15	1	1	2	0	2	3	0	1	1	10	40	20
A. foveolatus	Aspfove1	3	14	1	1	3	0	2	3	0	1	1	12	41	23
A. spinulosporus	Aspne1	3	14	1	1	3	1	2	3	0	1	1	12	42	24
A. jaipurensis	Aspind2_1	4	15	1	1	3	1	2	3	0	1	1	11	43	23
A. similis	Aspsim1_1	4	15	2	1	3	2	2	3	0	1	1	16	50	29
A. fructiculosus	Aspfru1	4	16	1	1	3	1	1	3	0	1	1	10	42	21
A. falconensis	Aspfalc1	4	16	2	1	3	2	2	3	0	1	1	10	45	23
A. navahoensis	Aspnav1_1	3	11	1	1	2	1	2	3	0	1	1	11	37	22
A. recurvatus	Asprec1_1	3	12	1	1	2	2	2	3	0	1	1	11	39	23
A. desertorum	Aspdese1	5	12	1	1	2	1	2	3	0	1	1	11	40	22
A. multicolor	Aspmul1_1	4	19	1	1	2	1	2	3	0	1	1	10	45	21
A. unguis	Aspung1	4	16	1	1	2	0	1	2	0	1	1	8	37	16
A. stella-maris	Aspstel1_1	4	16	1	1	1	1	1	3	0	1	1	10	40	19
A. venezuelensis	Aspven1	5	20	2	1	2	2	1	3	0	1	1	11	49	22
A. filifer	Aspfili1	4	15	2	1	1	1	1	3	0	1	2	11	42	21
A. olivicola	Aspoli1_1	3	12	1	1	1	1	2	3	0	1	1	10	36	20
A. undulatus	Aspund1_1	4	13	2	1	1	2	1	3	0	1	1	10	39	20
A. amoeneus	Aspamb1	2	18	3	1	3	1	2	4	2	0	1	9	46	23
A. versicolor	Aspve1	5	20	4	1	1	0	1	3	2	1	1	10	49	20
A. sydowii	Aspsy1	3	21	2	1	1	0	1	3	1	1	1	10	45	19
A. aurantiobrunneus	Aspaura1	3	11	1	1	2	0	1	3	3	1	1	12	39	24
A. varians	Aspvar1	2	10	1	1	1	1	1	2	0	1	1	8	29	16
A. spectabilis	Aspspe1	4	16	1	1	2	3	3	3	1	1	1	15	51	30
A. crustosus	Aspcru1	6	13	1	1	3	2	2	3	2	1	1	12	47	27
A. karnatakaensis	Aspkar1	5	19	1	1	2	3	2	3	1	1	1	10	49	24
A. ochraceoroseus	Aspoch1	4	6	1	0	2	0	1	4	0	3	1	6	28	17
A. niger ATCC 1015	Aspni7	3	14	1	0	3	0	2	2	2	0	1	7	35	17
A. aculeatinus	Aspacu1	3	12	2	0	3	1	1	2	2	0	1	6	33	16
A. terreus	Aspte1	3	12	3	1	3	2	2	4	3	0	1	12	46	28
A. clavatus	Aspcl1	4	5	1	0	3	1	2	4	2	0	1	7	30	20
A. fumigatus Af293	Aspfu1	5	12	1	1	4	1	1	4	4	1	2	7	43	25
A. stercorarius	Aspstec1_1	3	12	1	1	2	1	2	3	0	1	1	11	38	22
P. chrysogenum	Pench1	3	11	1	1	3	1	1	2	2	0	1	4	30	15

## Sheet: xylan
Table S1. CAZy comparison
X9. Xylan-related families
		GH3	GH3	GH10	GH11	GH30_7	GH43	GH43	GH43	GH51	GH54	GH62	GH67	GH115	CE1	CE5	CE15	CE16	Total
		BXL	BGL/BXL	XLN	XLN	XBH	BXL	ABF/BXL	ABF	ABF	ABF	AXH	AGU	AGU	AXE/FAE	AXE	GE	HAE	CAZymes
A. quadrilineatus	Aspacri1	2	1	4	2	0	2	7	4	2	1	2	1	1	3	4	0	4	40
A. quadrilineatus	Asptetr1	2	1	5	2	0	2	6	4	2	1	3	1	1	2	4	0	4	40
A. nidulans	Aspnid1	2	1	3	2	0	2	5	4	2	1	2	1	1	3	4	0	4	37
A. foveolatus	Aspfove1	2	1	3	2	0	2	6	4	2	1	2	1	2	3	4	0	4	39
A. spinulosporus	Aspne1	2	1	2	2	0	2	5	4	2	1	1	1	1	1	4	0	4	33
A. jaipurensis	Aspind2_1	2	1	3	2	0	2	6	4	2	1	1	1	2	3	4	0	4	38
A. similis	Aspsim1_1	2	2	4	2	0	2	7	3	2	1	2	1	1	2	6	0	4	41
A. fructiculosus	Aspfru1	2	1	5	2	0	2	6	4	2	1	2	1	3	1	4	0	5	41
A. falconensis	Aspfalc1	2	2	5	2	0	2	7	3	2	1	2	1	2	2	4	0	4	41
A. navahoensis	Aspnav1_1	1	1	3	2	0	2	6	4	2	1	1	1	1	3	4	0	3	35
A. recurvatus	Asprec1_1	2	1	4	2	1	2	4	4	2	1	1	1	1	2	5	0	5	38
A. desertorum	Aspdese1	2	1	2	2	0	2	4	3	2	1	0	1	1	1	4	0	4	30
A. multicolor	Aspmul1_1	2	1	2	2	0	2	6	6	2	1	1	1	3	2	4	0	6	41
A. unguis	Aspung1	2	1	1	1	0	1	3	5	2	1	1	1	1	1	4	0	4	29
A. stella-maris	Aspstel1_1	2	1	1	2	0	2	6	6	2	1	1	1	3	2	7	0	6	43
A. venezuelensis	Aspven1	2	2	2	2	0	2	5	6	2	1	0	1	4	2	6	0	5	42
A. filifer	Aspfili1	2	2	2	2	0	2	4	6	2	1	1	1	3	3	5	0	6	42
A. olivicola	Aspoli1_1	2	1	1	2	0	2	5	7	2	1	1	1	1	3	6	0	5	40
A. undulatus	Aspund1_1	2	2	3	2	1	2	4	6	2	1	1	1	4	3	5	1	5	45
A. amoeneus	Aspamb1	2	3	5	2	0	4	10	6	4	1	3	1	1	4	6	1	3	56
A. versicolor	Aspve1	4	4	4	3	1	2	8	10	2	1	2	1	6	5	6	1	5	65
A. sydowii	Aspsy1	3	2	2	3	1	2	7	9	2	1	2	1	3	6	6	1	5	56
A. aurantiobrunneus	Aspaura1	2	1	3	1	0	2	4	8	3	0	1	1	2	3	5	0	5	41
A. varians	Aspvar1	1	1	1	1	0	1	5	5	2	0	0	0	0	2	4	0	3	26
A. spectabilis	Aspspe1	3	1	2	1	0	2	11	4	2	1	2	1	4	3	8	1	7	53
A. crustosus	Aspcru1	2	1	1	1	0	2	11	6	2	0	1	1	3	2	7	0	5	45
A. karnatakaensis	Aspkar1	2	1	2	1	0	2	13	6	3	0	1	1	5	2	6	0	7	52
A. ochraceoroseus	Aspoch1	1	1	2	3	0	2	3	2	4	1	0	1	0	0	5	0	2	27
A. niger ATCC 1015	Aspni7	1	1	2	3	0	1	2	2	4	1	1	1	0	2	5	0	4	30
A. aculeatinus	Aspacu1	2	2	2	2	0	2	4	4	4	1	1	1	0	3	5	0	6	39
A. terreus	Aspte1	3	3	4	2	1	1	3	5	4	1	3	2	2	4	8	1	5	52
A. clavatus	Aspcl1	2	1	2	3	1	2	4	1	3	1	2	1	1	5	3	1	3	36
A. fumigatus Af293	Aspfu1	3	1	4	4	0	2	6	2	2	1	2	1	1	4	5	1	4	43
A. stercorarius	Aspstec1_1	2	1	2	2	0	1	5	3	2	1	1	1	1	2	4	0	5	33
P. chrysogenum	Pench1	1	1	3	1	0	0	2	3	3	1	1	1	0	2	4	1	2	26

[truncated: 6 more sheets: pectin, inulin, mannan, xyloglucan, starch, comparison]
